# Supplementary material for: Description of the hemipenial morphology of Tupinambis quadrilineatus Manzani and Abe, 1997 (Squamata, Teiidae) and new records from Piauí, Brazil
Source: Zookeys. 2013 Dec 12;(361):61–72. doi: 10.3897/zookeys.361.5738 (PMC3867120; doi:10.3897/zookeys.361.5738)
Supplement: XML Treatment for Tupinambis quadrilineatus [file zookeys.361.5738-treatment1.xml]

<!DOCTYPE tp:taxon-treatment
  PUBLIC "-//TaxonX//DTD Taxonomic Treatment Publishing DTD v0 20100105//EN" "tax-treatment-NSO.dtd">
<tp:taxon-treatment xmlns:tp="http://www.plazi.org/taxpub"><tp:treatment-meta><mixed-citation publication-type="journal"><person-group><name><surname>da Silva</surname><given-names>Marcélia Basto</given-names></name><name><surname>de Lima-Filho</surname><given-names>Geraldo Rodrigues</given-names></name><name><surname>Cronemberger</surname><given-names>Áurea Aguiar</given-names></name><name><surname>Carvalho</surname><given-names>Leonardo Sousa</given-names></name><name><surname>Manzani</surname><given-names>Paulo Roberto</given-names></name><name><surname>Vieira</surname><given-names>Jânia Brito</given-names></name></person-group><article-title>Description of the hemipenial morphology of <italic>Tupinambis quadrilineatus</italic> Manzani and Abe, 1997 (Squamata, Teiidae) and new records from Piauí, Brazil</article-title><source>Zookeys</source><day>12</day><month>12</month><year>2013</year><volume>2013</volume><issue>361</issue><fpage>61</fpage><lpage>72</lpage><pub-id pub-id-type="doi">10.3897/zookeys.361.5738</pub-id></mixed-citation></tp:treatment-meta><tp:nomenclature><tp:taxon-name>
                        <tp:taxon-name-part taxon-name-part-type="genus">Tupinambis</tp:taxon-name-part>
                        <tp:taxon-name-part taxon-name-part-type="species">quadrilineatus</tp:taxon-name-part>
                        <object-id xmlns:xlink="http://www.w3.org/1999/xlink" xlink:type="simple">http://species-id.net/wiki/Tupinambis_quadrilineatus</object-id>
                    </tp:taxon-name><tp:taxon-authority>Manzani &amp; Abe, 1997</tp:taxon-authority><tp:nomenclature-citation-list><tp:nomenclature-citation><tp:taxon-name>Tupinambis quadrilineatus</tp:taxon-name><comment> Manzani &amp; Abe, 1997: 2 (adult male holotype deposited in the Museu de Zoologia of the Universidade Estadual de Campinas, ZUEC 1963, type-locality: Fazenda Bandeirantes, Municipalty of Baliza, Goiás, Brazil (<named-content xmlns:xlink="http://www.w3.org/1999/xlink" content-type="dwc:verbatimCoordinates" xlink:type="simple">16°13'S, 51°25'W</named-content>, SAD69), not examined).</comment></tp:nomenclature-citation><tp:nomenclature-citation><tp:taxon-name>Tupinambis cerradensis</tp:taxon-name><comment> Colli, Péres &amp; Cunha, 1998: 479 (adult male holotype deposited in the Coleção de Herpetologia of the Universidade de Brasília, CHUNB 00468, type-locality: Rosário Oeste, Mato Grosso, Brazil (<named-content xmlns:xlink="http://www.w3.org/1999/xlink" content-type="dwc:verbatimCoordinates" xlink:type="simple">14°50'S, 56°25'W</named-content>, SAD69), not examined).</comment></tp:nomenclature-citation><tp:nomenclature-citation><tp:taxon-name>Tupinambis quadrilineatus</tp:taxon-name><comment> ; <xref ref-type="bibr" rid="B28">Taylor 2003</xref>: 44, <xref ref-type="bibr" rid="B13">Langstroth 2005</xref>: 106, <xref ref-type="bibr" rid="B26">Silva Jr. et al. 2005</xref>: 81, <xref ref-type="bibr" rid="B29">Vitt et al. 2005</xref>: 8, <xref ref-type="bibr" rid="B30">Werneck and Colli 2006</xref>: 1987, <xref ref-type="bibr" rid="B11">Guimarães et al. 2007</xref>: 353, <xref ref-type="bibr" rid="B23">Recoder and Nogueira 2007</xref>: 270, <xref ref-type="bibr" rid="B27">Silveira 2009</xref>: 442, <xref ref-type="bibr" rid="B9">Ferreira et al. 2009</xref>: 355, <xref ref-type="bibr" rid="B20">Moreira et al. 2009</xref>: 187, <xref ref-type="bibr" rid="B24">Recoder et al. 2011</xref>: 275.</comment></tp:nomenclature-citation></tp:nomenclature-citation-list></tp:nomenclature><tp:treatment-sec sec-type="Diagnosis"><title>Diagnosis.</title><p><italic><tp:taxon-name>Tupinambis quadrilineatus</tp:taxon-name></italic> differs (see <xref ref-type="table" rid="T2">Table 2</xref> for scale counts and measurements) from the other species of the genus in the presence of 11–18 femoral pores (15–18 in <italic><tp:taxon-name>Tupinambis teguixin</tp:taxon-name></italic>, 20–22 in <italic><tp:taxon-name>Tupinambis longilineus</tp:taxon-name></italic>, 18–26 in <italic><tp:taxon-name>Tupinambis palustris</tp:taxon-name></italic>), 94–118 scales around the mid-body (94–124 in <italic><tp:taxon-name>Tupinambis teguixin</tp:taxon-name></italic>, 90–98 in <italic><tp:taxon-name>Tupinambis longilineus</tp:taxon-name></italic>, 112–119 in <italic><tp:taxon-name>Tupinambis palustris</tp:taxon-name></italic>), 113–138 dorsal scales (102–126 in <italic><tp:taxon-name>Tupinambis teguixin</tp:taxon-name></italic>, 110–121 in <italic><tp:taxon-name>Tupinambis longilineus</tp:taxon-name></italic>, 111–122 in <italic><tp:taxon-name>Tupinambis palustris</tp:taxon-name></italic>) and the coloration. In <italic><tp:taxon-name>Tupinambis quadrilineatus</tp:taxon-name></italic>, the upper lateral stripe is well-defined along the flanks, whereas in other species, it is indistinct or absent (<xref ref-type="bibr" rid="B1">Avila-Pires 1995</xref>, <xref ref-type="bibr" rid="B4">Colli et al. 1998</xref>, <xref ref-type="bibr" rid="B18">Manzani and Abe 2002</xref>, <xref ref-type="bibr" rid="B12">Harvey et al. 2012</xref>).</p><table-wrap id="T2" position="float" orientation="portrait"><label>Table 2.</label><caption><p>Scale counts of the specimens of <italic><tp:taxon-name>Tupinambis quadrilineatus</tp:taxon-name></italic> analyzed in the present study and the known range of values for the species, according to <xref ref-type="bibr" rid="B16">Manzani and Abe (1997)</xref> and <xref ref-type="bibr" rid="B4">Colli et al. (1998)</xref>.</p></caption><table><tbody><tr><th rowspan="1" colspan="1">Character</th><th rowspan="1" colspan="1">CHNUFPI 0036</th><th rowspan="1" colspan="1">CHNUFPI 0037</th><th rowspan="1" colspan="1">CHNUFPI 0038</th><th rowspan="1" colspan="1">MPEG 16817</th><th rowspan="1" colspan="1">MPEG 16845</th><th rowspan="1" colspan="1">MPEG 30139</th><th rowspan="1" colspan="1">MPEG 30140<xref ref-type="table-fn" rid="T2TN3">***</xref></th><th rowspan="1" colspan="1">MPEG 30141</th><th rowspan="1" colspan="1">Known range of values</th></tr><tr><th rowspan="1" colspan="1">Sex</th><th rowspan="1" colspan="1">Male</th><th rowspan="1" colspan="1">Male</th><th rowspan="1" colspan="1">Male</th><th rowspan="1" colspan="1">Female</th><th rowspan="1" colspan="1">Female</th><th rowspan="1" colspan="1">Male</th><th rowspan="1" colspan="1">Immature male</th><th rowspan="1" colspan="1">Male</th><th rowspan="1" colspan="1"/></tr><tr><td rowspan="1" colspan="1">Femoral pores<xref ref-type="table-fn" rid="T2TN1">*</xref></td><td rowspan="1" colspan="1">11</td><td rowspan="1" colspan="1">10</td><td rowspan="1" colspan="1">12</td><td rowspan="1" colspan="1">10</td><td rowspan="1" colspan="1">10</td><td rowspan="1" colspan="1">11</td><td rowspan="1" colspan="1">11</td><td rowspan="1" colspan="1">11</td><td rowspan="1" colspan="1">11–18</td></tr><tr><td rowspan="1" colspan="1">Pre-cloacal pores<xref ref-type="table-fn" rid="T2TN1">*</xref></td><td rowspan="1" colspan="1">10</td><td rowspan="1" colspan="1">8</td><td rowspan="1" colspan="1">10</td><td rowspan="1" colspan="1">8</td><td rowspan="1" colspan="1">9</td><td rowspan="1" colspan="1">8</td><td rowspan="1" colspan="1">8</td><td rowspan="1" colspan="1">8</td><td rowspan="1" colspan="1">5–11</td></tr><tr><td rowspan="1" colspan="1">Dorsal scales</td><td rowspan="1" colspan="1">127</td><td rowspan="1" colspan="1">118</td><td rowspan="1" colspan="1">119</td><td rowspan="1" colspan="1">115</td><td rowspan="1" colspan="1">116</td><td rowspan="1" colspan="1">109</td><td rowspan="1" colspan="1">111<xref ref-type="table-fn" rid="T2TN2">**</xref></td><td rowspan="1" colspan="1">117</td><td rowspan="1" colspan="1">113–138</td></tr><tr><td rowspan="1" colspan="1">Scales around midbody</td><td rowspan="1" colspan="1">116</td><td rowspan="1" colspan="1">105</td><td rowspan="1" colspan="1">120<xref ref-type="table-fn" rid="T2TN2">**</xref></td><td rowspan="1" colspan="1">112</td><td rowspan="1" colspan="1">116</td><td rowspan="1" colspan="1">90<xref ref-type="table-fn" rid="T2TN2">**</xref></td><td rowspan="1" colspan="1">103</td><td rowspan="1" colspan="1">98</td><td rowspan="1" colspan="1">94–118</td></tr><tr><td rowspan="1" colspan="1">Ventral scales in a transverse row</td><td rowspan="1" colspan="1">24</td><td rowspan="1" colspan="1">24</td><td rowspan="1" colspan="1">25</td><td rowspan="1" colspan="1">25</td><td rowspan="1" colspan="1">26</td><td rowspan="1" colspan="1">23</td><td rowspan="1" colspan="1">24</td><td rowspan="1" colspan="1">25</td><td rowspan="1" colspan="1">20–28</td></tr><tr><td rowspan="1" colspan="1">Lamellae under fourth finger</td><td rowspan="1" colspan="1">15</td><td rowspan="1" colspan="1">13</td><td rowspan="1" colspan="1">15</td><td rowspan="1" colspan="1">14</td><td rowspan="1" colspan="1">15</td><td rowspan="1" colspan="1">14</td><td rowspan="1" colspan="1">15</td><td rowspan="1" colspan="1">14</td><td rowspan="1" colspan="1">12–17</td></tr><tr><td rowspan="1" colspan="1">Lamellae under fourth toe</td><td rowspan="1" colspan="1">29</td><td rowspan="1" colspan="1">30</td><td rowspan="1" colspan="1">30</td><td rowspan="1" colspan="1">33</td><td rowspan="1" colspan="1">34<xref ref-type="table-fn" rid="T2TN2">**</xref></td><td rowspan="1" colspan="1">27</td><td rowspan="1" colspan="1">32</td><td rowspan="1" colspan="1">27</td><td rowspan="1" colspan="1">26–33</td></tr><tr><td rowspan="1" colspan="1">Loreal scale</td><td rowspan="1" colspan="1">1</td><td rowspan="1" colspan="1">1</td><td rowspan="1" colspan="1">1</td><td rowspan="1" colspan="1">1</td><td rowspan="1" colspan="1">1</td><td rowspan="1" colspan="1">1</td><td rowspan="1" colspan="1">1</td><td rowspan="1" colspan="1">1</td><td rowspan="1" colspan="1">1</td></tr><tr><td rowspan="1" colspan="1">Supralabial scales<xref ref-type="table-fn" rid="T2TN1">*</xref></td><td rowspan="1" colspan="1">17<xref ref-type="table-fn" rid="T2TN2">**</xref></td><td rowspan="1" colspan="1">15</td><td rowspan="1" colspan="1">17<xref ref-type="table-fn" rid="T2TN2">**</xref></td><td rowspan="1" colspan="1">16</td><td rowspan="1" colspan="1">16</td><td rowspan="1" colspan="1">-</td><td rowspan="1" colspan="1">-</td><td rowspan="1" colspan="1">-</td><td rowspan="1" colspan="1">13–16</td></tr><tr><td rowspan="1" colspan="1">Infralabial scales<xref ref-type="table-fn" rid="T2TN1">*</xref></td><td rowspan="1" colspan="1">14</td><td rowspan="1" colspan="1">14</td><td rowspan="1" colspan="1">16</td><td rowspan="1" colspan="1">14</td><td rowspan="1" colspan="1">14</td><td rowspan="1" colspan="1">-</td><td rowspan="1" colspan="1">-</td><td rowspan="1" colspan="1">14</td><td rowspan="1" colspan="1">13-17</td></tr><tr><td rowspan="1" colspan="1">Snout-vent length (mm)</td><td rowspan="1" colspan="1">260</td><td rowspan="1" colspan="1">260</td><td rowspan="1" colspan="1">227</td><td rowspan="1" colspan="1">245</td><td rowspan="1" colspan="1">235</td><td rowspan="1" colspan="1">260</td><td rowspan="1" colspan="1">135</td><td rowspan="1" colspan="1">255</td><td rowspan="1" colspan="1">88-270</td></tr><tr><td rowspan="1" colspan="1">Body width (mm)</td><td rowspan="1" colspan="1">49.56</td><td rowspan="1" colspan="1">54.48</td><td rowspan="1" colspan="1">48.36</td><td rowspan="1" colspan="1">59.98</td><td rowspan="1" colspan="1">51.27</td><td rowspan="1" colspan="1">58.66</td><td rowspan="1" colspan="1">-</td><td rowspan="1" colspan="1">55.98</td><td rowspan="1" colspan="1">17.92-61.86</td></tr><tr><td rowspan="1" colspan="1">Body height (mm)</td><td rowspan="1" colspan="1">36.58</td><td rowspan="1" colspan="1">37.20</td><td rowspan="1" colspan="1">30.46</td><td rowspan="1" colspan="1">42.09</td><td rowspan="1" colspan="1">36.03</td><td rowspan="1" colspan="1">44.59</td><td rowspan="1" colspan="1">-</td><td rowspan="1" colspan="1">40.66</td><td rowspan="1" colspan="1">13.95-51.98</td></tr><tr><td rowspan="1" colspan="1">Head length (mm)</td><td rowspan="1" colspan="1">55.66</td><td rowspan="1" colspan="1">55.92</td><td rowspan="1" colspan="1">51.29</td><td rowspan="1" colspan="1">52.05</td><td rowspan="1" colspan="1">52,80</td><td rowspan="1" colspan="1">54.32</td><td rowspan="1" colspan="1">-</td><td rowspan="1" colspan="1">52.39</td><td rowspan="1" colspan="1">24.10-62.04</td></tr><tr><td rowspan="1" colspan="1">Head width (mm)</td><td rowspan="1" colspan="1">42.73</td><td rowspan="1" colspan="1">44.98</td><td rowspan="1" colspan="1">34.98</td><td rowspan="1" colspan="1">41.61</td><td rowspan="1" colspan="1">33.91</td><td rowspan="1" colspan="1">39.44</td><td rowspan="1" colspan="1">-</td><td rowspan="1" colspan="1">40.22</td><td rowspan="1" colspan="1">15.16-44.28</td></tr><tr><td rowspan="1" colspan="1">Head height (mm)</td><td rowspan="1" colspan="1">30.20</td><td rowspan="1" colspan="1">28.37</td><td rowspan="1" colspan="1">28.26</td><td rowspan="1" colspan="1">35.47</td><td rowspan="1" colspan="1">30.35</td><td rowspan="1" colspan="1">36.23</td><td rowspan="1" colspan="1">-</td><td rowspan="1" colspan="1">29.69</td><td rowspan="1" colspan="1">11.60-38.40</td></tr></tbody></table><table-wrap-foot><fn id="T2TN1"><p>* Total number on both sides.</p></fn><fn id="T2TN2"><p>** Exceeds maximum value recorded in previous studies.</p></fn><fn id="T2TN3"><p>***This specimen has a damaged head and part of the body, which prevented the withdraw of the remaining measures.</p></fn></table-wrap-foot></table-wrap></tp:treatment-sec><tp:treatment-sec sec-type="Hemipenial morphology"><title>Hemipenial morphology.</title><p>The hemipenis of three specimens of <italic><tp:taxon-name>Tupinambis quadrilineatus</tp:taxon-name></italic> (CHNUFPI 0036, CHNUFPI 0038 and MPEG 30139) were prepared for analysis. The organ is relatively long, robust and slightly bilobed, with a total length of 5.0 cm and a width of 2.0 cm in the distal portion of the body (<xref ref-type="fig" rid="F1">Figure 1</xref>). When inverted, the organ extends as far as the fifteenth subcaudal scale. Sulcus spermaticus bifurcated, deep and centripetal. Edge of the sulcus spermaticus pronounced along its entire length. The point of bifurcation of the lobes extends inwardly towards the central region of the styloid process. A pair of short and prominent lobes (about 16% of the total size of the organ) in the form of styloid process are present on either side of the sulcate and asulcate surface, with a pair of catchment folds (extensions of the lips of the sulcus, in the form of prominent sulcal flaps, with rounded edges) coating the styloid process. The region between the lobes is smooth on both the sulcate and asulcate surfaces. Naked sulcate and asulcate expansion pleat. Between 35 and 38 distal laminae (mean = 36 ± 1, n = 3), arranged in a transverse row on each side, extending from just below the apical folds to the base of the lobes. A lateral sulcus separates the distal laminae from the sulcate and asulcate surfaces. Fifteen to 17 proximal laminae (mean = 16 ±1, n = 3). Basal region smooth on the sulcate surface, and wrinkled on the asulcate surface. Discontinuous laminae and basal papillae absent.</p><fig id="F1" position="float" orientation="portrait"><label>Figure 1.</label><caption><p>Right hemipenis of <italic><tp:taxon-name>Tupinambis quadrilineatus</tp:taxon-name></italic> (CHNUFPI 0036). <bold>A</bold> sulcate surface <bold>B</bold> asulcate surface <bold>C</bold> lateral region. Scale bar = 1 cm.</p></caption><graphic xmlns:xlink="http://www.w3.org/1999/xlink" xlink:href="ZooKeys-361-061-g001.jpg" position="float" orientation="portrait" xlink:type="simple"/></fig><p>The hemipenial morphology of <italic><tp:taxon-name>Tupinambis quadrilineatus</tp:taxon-name></italic> is similar to that of other <tp:taxon-name>Tupinambinae</tp:taxon-name> in the ornamentation of the body, which are bilobed and have lamelae (<xref ref-type="bibr" rid="B5">Cope 1896</xref>, <xref ref-type="bibr" rid="B8">Dowling and Duellman 1978</xref>, <xref ref-type="bibr" rid="B12">Harvey et al. 2012</xref>). As in <italic><tp:taxon-name>Salvator merianae</tp:taxon-name></italic>, <italic><tp:taxon-name>Tupinambis teguixin</tp:taxon-name></italic> and <italic><tp:taxon-name>Crocodilurus amazonicus</tp:taxon-name></italic> (<xref ref-type="bibr" rid="B8">Dowling and Duellman 1978</xref>, <xref ref-type="bibr" rid="B12">Harvey et al. 2012</xref>), the hemipenis of <italic><tp:taxon-name>Tupinambis quadrilineatus</tp:taxon-name></italic> lacks the discontinuous distal laminae seen in <italic><tp:taxon-name>Ameiva ameiva</tp:taxon-name></italic> and <italic><tp:taxon-name>Ameivula ocellifera</tp:taxon-name></italic>. However, <italic><tp:taxon-name>Salvator merianae</tp:taxon-name></italic>, formerly considered to be a member of the genus <italic><tp:taxon-name>Tupinambis</tp:taxon-name></italic>, has a relatively long hemipenis, which lacks the lateral and medial expansion pleats and has more laminae (distal laminae: 56–71 and proximal laminae: 33–40) than other teiids (<xref ref-type="bibr" rid="B12">Harvey et al. 2012</xref>). See <xref ref-type="table" rid="T1">Table 1</xref> for the differences in the hemipenial morphology of three subfamilies of <tp:taxon-name>Teiidae</tp:taxon-name> (<xref ref-type="bibr" rid="B12">Harvey et al. 2012</xref>). The morphology and ornamentation of the hemipenis play an important role in the diagnosis of species, and have proven to be an excellent indicator of the phylogenetic relationships among taxa (<xref ref-type="bibr" rid="B5">Cope 1896</xref>, <xref ref-type="bibr" rid="B3">Böhme 1988</xref>, <xref ref-type="bibr" rid="B12">Harvey et al. 2012</xref>). <xref ref-type="bibr" rid="B12">Harvey et al. (2012)</xref> concluded that the relationships among the genera of <tp:taxon-name>Tupinambinae</tp:taxon-name>, especially <italic><tp:taxon-name>Tupinambis</tp:taxon-name></italic> and <italic><tp:taxon-name>Salvator</tp:taxon-name></italic>, require further study, and that a more detailed analysis of hemipenial morphology, as well as muscles and osteology, may contribute to a more definitive understanding of the systematics of the group.</p></tp:treatment-sec><tp:treatment-sec sec-type="Measurements"><title>Measurements.</title><p>Based on eight specimens. Snout-vent length 135–260 mm (mean = 234.9 mm); body width 48.4–60.0 mm (mean = 54.0 mm), body height 30.5–44.6 mm (mean = 38.5 mm), head length 51.3–55.9 mm (mean = 53.6 mm), head width 33.9–45.0 mm (mean = 39.7 mm), head height 28.3–36.2 mm (mean = 31.2 mm). See <xref ref-type="table" rid="T1">Table 1</xref> for a complete list of the measurements and scale counts recorded in the present study and those available in the literature (<xref ref-type="bibr" rid="B16">Manzani and Abe 1997</xref>, <xref ref-type="bibr" rid="B4">Colli et al. 1998</xref>, <xref ref-type="bibr" rid="B27">Silveira 2009</xref>).</p></tp:treatment-sec><tp:treatment-sec sec-type="Geographic distribution"><title>Geographic distribution.</title><p>The <italic><tp:taxon-name>Tupinambis</tp:taxon-name></italic> specimens available in Brazilian collections were examined together with the eight <italic><tp:taxon-name>Tupinambis quadrilineatus</tp:taxon-name></italic> specimens collected during the present study, in Maranhão and Piauí (<xref ref-type="fig" rid="F2">Figure 2</xref>). The localities reported here represent the northernmost known records of <italic><tp:taxon-name>Tupinambis quadrilineatus</tp:taxon-name></italic>, and extend the known distribution of the species at least 500 km from the nearest locality, in Balsas, Maranhão (<xref ref-type="bibr" rid="B2">Barreto et al. 2007</xref>). This is the northernmost record of the occurrence of the species.</p><fig id="F2" position="float" orientation="portrait"><label>Figure 2.</label><caption><p>Known localities for <italic><tp:taxon-name>Tupinambis quadrilineatus</tp:taxon-name></italic> in Brazil. Distrito Federal (DF): Brasília, Gama (<bold>1</bold>). Goiás (GO): Iaciara (<bold>2</bold>) Minaçu (<bold>3</bold>) Mara Rosa (<bold>4</bold>) Santa Terezinha de Goiás (<bold>5</bold>) Pirenópolis (<bold>6</bold>) Aragarças (<bold>7</bold>) Baliza (<bold>8</bold>). Maranhão (MA): Balsas (<bold>9</bold>) São Raimundo das Mangabeiras (<bold>10</bold>). Mato Grosso (MT): Primavera do Leste (<bold>11</bold>) Chapada dos Guimarães (<bold>12</bold>) Rosário Oeste (<bold>13</bold>) Cáceres (<bold>14</bold>). Minas Gerais (MG): Chapada Gaúcha (<bold>15</bold>) João Pinheiro (<bold>16</bold>). Piauí (PI): Guadalupe (<bold>17</bold>) Lagoa Alegre (<bold>18</bold>) Altos (<bold>19</bold>) Monsenhor Gil (<bold>20</bold>) Amarante (<bold>21</bold>), Ribeiro Gonçalves (<bold>22</bold>) Uruçuí (<bold>23</bold>). Pará (PA): Santa Maria das Barreiras and Redenção (<bold>24</bold>). Tocantins (TO): Gurupi (<bold>25</bold>) Mateiros (<bold>26</bold>). The localities recorded in the present study are represented by red squares. The type-locality of <italic><tp:taxon-name>Tupinambis quadrilineatus</tp:taxon-name></italic> is shown as an asterisk, the type-locality of its junior-synonym (<italic><tp:taxon-name>Tupinambis cerradensis</tp:taxon-name></italic>) is shown as a star and remaining records from the literature are shown as blue circles (<xref ref-type="bibr" rid="B16">Manzani and Abe 1997</xref>; <xref ref-type="bibr" rid="B4">Colli et al. 1998</xref>; <xref ref-type="bibr" rid="B11">Guimarães et al. 2007</xref>; <xref ref-type="bibr" rid="B26">Silva Jr. et al. 2005</xref>; <xref ref-type="bibr" rid="B29">Vitt et al. 2005</xref>; <xref ref-type="bibr" rid="B19">Mesquita et al. 2006</xref>; <xref ref-type="bibr" rid="B23">Recoder and Nogueira 2007</xref>; <xref ref-type="bibr" rid="B9">Ferreira et al. 2009</xref>; <xref ref-type="bibr" rid="B27">Silveira 2009</xref>; <xref ref-type="bibr" rid="B24">Recoder et al. 2011</xref>; <xref ref-type="bibr" rid="B7">Dal Vechio et al. 2013</xref>). The Cerrado savanna biome is highlighted in gray.</p></caption><graphic xmlns:xlink="http://www.w3.org/1999/xlink" xlink:href="ZooKeys-361-061-g002.jpg" position="float" orientation="portrait" xlink:type="simple"/></fig><p>Five <italic><tp:taxon-name>Tupinambis quadrilineatus</tp:taxon-name></italic> specimens were examined in the collection of the Goeldi Museum. In 1993, specimen MPEG 16817 was collected in Balsas, Maranhão (reported by <xref ref-type="bibr" rid="B2">Barreto et al. 2007</xref>), and specimen MPEG 16845 was captured in the municipality of Lagoa Alegre, Piauí. In 2009, three specimens were collected during the Parnaiba Project in Ribeiro Gonçalves (MPEG 30139), and Uruçuí (MPEG 30141), in the state of Piauí, and São Raimundo das Mangabeiras (MPEG 30140), in Maranhão.</p><p>The herpetological collection of the Universidade Federal do Piauí provided specimens or records of <italic><tp:taxon-name>Tupinambis quadrilineatus</tp:taxon-name></italic> from a number of sites in Piauí. Specimen CHNUFPI 0036 (<xref ref-type="fig" rid="F3">Figure 3A</xref>) was collected in 2010 in the Palmares National Forest (<named-content xmlns:xlink="http://www.w3.org/1999/xlink" content-type="dwc:verbatimCoordinates" xlink:type="simple">05°02'55"S, 42°35'59"W</named-content>, SAD69), in the municipality of Altos. The vegetation of this area is semi-deciduous tropical forest typical of the Cerrado, an ecotonal region between Cerrado and Amazonia biomes, similar to that found in Lagoa Alegre. <italic><tp:taxon-name>Tupinambis quadrilineatus</tp:taxon-name></italic> occurs in syntopy with <italic><tp:taxon-name>Salvator merianae</tp:taxon-name></italic> in this area, as recorded at a number of other sites (<xref ref-type="bibr" rid="B4">Colli et al. 1998</xref>, <xref ref-type="bibr" rid="B27">Silveira 2009</xref>). Also in 2010, a roadkilled specimen of <italic><tp:taxon-name>Tupinambis quadrilineatus</tp:taxon-name></italic> (CHNUFPI 0037) was collected in the municipality of Monsenhor Gil (<named-content xmlns:xlink="http://www.w3.org/1999/xlink" content-type="dwc:verbatimCoordinates" xlink:type="simple">05°39'56"S, 42°35'28"W</named-content>, SAD69). In May 2011, the third and final <italic><tp:taxon-name>Tupinambis quadrilineatus</tp:taxon-name></italic> specimen held in the collection (CHNUFPI 0038; <xref ref-type="fig" rid="F3">Figure 3B–D</xref>) was collected in a pitfall trap installed in the vicinity of a small stream within an area dominated by Cerrado savanna (<italic>sensu strictu</italic>) in the municipality of Guadalupe (<named-content xmlns:xlink="http://www.w3.org/1999/xlink" content-type="dwc:verbatimCoordinates" xlink:type="simple">05°2'55"S, 42°35'59"W</named-content>, SAD69). Two other specimens were observed in the municipality of Amarante (<named-content xmlns:xlink="http://www.w3.org/1999/xlink" content-type="dwc:verbatimCoordinates" xlink:type="simple">06°14'43"S, 42°46'46"W</named-content> and <named-content xmlns:xlink="http://www.w3.org/1999/xlink" content-type="dwc:verbatimCoordinates" xlink:type="simple">06°2'1"S, 43°3'40"W</named-content>, SAD69) in 2009 and 2011, but specimens were not collected. In this area, the vegetation was dominated by secondary semi-deciduous tropical forest, mixed with patches of Cerrado <italic>sensu strictu.</italic></p><fig id="F3" position="float" orientation="portrait"><label>Figure 3.</label><caption><p>Adult male <italic><tp:taxon-name>Tupinambis quadrilineatus</tp:taxon-name></italic>. <bold>A</bold> specimen collected in the Palmares National Forest, Altos, Piauí (CHNUFPI 0036; Scale 5cm) <bold>B</bold> specimen collected with pit-fall traps at Guadalupe, Piauí (CHNUFPI 0038) <bold>C</bold> lateral view of the head and <bold>D</bold> dorsal view of the anterior region of the body (CHNUFPI 0036).</p></caption><graphic xmlns:xlink="http://www.w3.org/1999/xlink" xlink:href="ZooKeys-361-061-g003.jpg" position="float" orientation="portrait" xlink:type="simple"/></fig><p>These findings expand the geographic distribution of <italic><tp:taxon-name>Tupinambis quadrilineatus</tp:taxon-name></italic> is northwards, and encompass the the region between the states of Piauí and Maranhão, which is dominated by Cerrado <italic>sensu strictu</italic> and/or forested patches of the Cerrado–Amazon ecotone. In this region, <italic><tp:taxon-name>Tupinambis quadrilineatus</tp:taxon-name></italic> also occurs in syntopy with <italic><tp:taxon-name>Salvator merianae</tp:taxon-name></italic>, which was previously classified as a member of the genus <italic><tp:taxon-name>Tupinambis</tp:taxon-name></italic>.</p></tp:treatment-sec><tp:treatment-sec><!--Section generated to contain objects referenced in tp:taxon-treatment.--><table-wrap id="T1" position="float" orientation="portrait"><label>Table 1.</label><caption><p>Hemipenial characters of teiid lizards of three subfamilies of <tp:taxon-name>Teiidae</tp:taxon-name> (<xref ref-type="bibr" rid="B12">Harvey et al. 2012</xref>).</p></caption><table><tbody><tr><th rowspan="1" colspan="1">Subfamilies</th><th rowspan="1" colspan="1">Proximal laminae</th><th rowspan="1" colspan="1">Distal laminae</th><th rowspan="1" colspan="1">Discontinuous laminae</th><th rowspan="1" colspan="1">Awns</th><th rowspan="1" colspan="1">Apical sulcate&lt;br/&gt; Structures</th><th rowspan="1" colspan="1">Apical asulcate structures</th></tr><tr><td rowspan="1" colspan="1"><tp:taxon-name>Callopistinae</tp:taxon-name></td><td rowspan="1" colspan="1">6</td><td rowspan="1" colspan="1">19</td><td rowspan="1" colspan="1">Present</td><td rowspan="1" colspan="1">Absent</td><td rowspan="1" colspan="1">Large Flat&lt;br/&gt; Expansions</td><td rowspan="1" colspan="1">Absent</td></tr><tr><td rowspan="1" colspan="1"><tp:taxon-name>Teiinae</tp:taxon-name></td><td rowspan="1" colspan="1">0–50</td><td rowspan="1" colspan="1">5–24</td><td rowspan="1" colspan="1">Absent (in most species)</td><td rowspan="1" colspan="1">Present</td><td rowspan="1" colspan="1">Catchment Fold/ Papillate/ Subtriangular or Rounded Lobes</td><td rowspan="1" colspan="1">Rounded Lobes/&lt;br/&gt; High semicircular or Straight Ridges (Flap)/ Subtriangular&lt;br/&gt; Flaps/ Papillate/ Rounded Lobes</td></tr><tr><td rowspan="1" colspan="1"><tp:taxon-name>Tupinambinae</tp:taxon-name></td><td rowspan="1" colspan="1">27–40</td><td rowspan="1" colspan="1">44–71</td><td rowspan="1" colspan="1">Absent</td><td rowspan="1" colspan="1">Absent/Styloid</td><td rowspan="1" colspan="1">Catchment Folds with Triangular Flaps</td><td rowspan="1" colspan="1">Rounded Lobes</td></tr></tbody></table></table-wrap></tp:treatment-sec><ref-list><ref id="B28"><mixed-citation xmlns:xlink="http://www.w3.org/1999/xlink" xlink:type="simple"><person-group><name name-style="western"><surname>Taylor</surname><given-names>JF</given-names></name></person-group> (<year>2003</year>) <article-title>Genus <italic>Tupinambis</italic>, Tegus.</article-title><source>Reptilia</source><volume>27</volume>: <fpage>43</fpage>-<lpage>49</lpage>.</mixed-citation></ref><ref id="B13"><mixed-citation xmlns:xlink="http://www.w3.org/1999/xlink" xlink:type="simple"><person-group><name name-style="western"><surname>Langstroth</surname><given-names>RP</given-names></name></person-group> (<year>2005</year>) <article-title>Adiciones probables y confirmadas para la saurofauna boliviana.</article-title><source>Kempffiana</source><volume>1</volume>(<issue>1</issue>): <fpage>101</fpage>-<lpage>128</lpage>.</mixed-citation></ref><ref id="B26"><mixed-citation xmlns:xlink="http://www.w3.org/1999/xlink" xlink:type="simple"><person-group><name name-style="western"><surname>Silva</surname><given-names>Jr. NJ</given-names></name><name name-style="western"><surname>Silva</surname><given-names>HLR</given-names></name><name name-style="western"><surname>Rodrigues</surname><given-names>MT</given-names></name><name name-style="western"><surname>Valle</surname><given-names>NCU</given-names></name><name name-style="western"><surname>Costa</surname><given-names>MC</given-names></name><name name-style="western"><surname>Castro</surname><given-names>SP</given-names></name><name name-style="western"><surname>Linder</surname><given-names>ET</given-names></name><name name-style="western"><surname>Johansson</surname><given-names>C</given-names></name><name name-style="western"><surname>Sites</surname><given-names>Jr. JW</given-names></name></person-group> (<year>2005</year>) <article-title>A fauna de vertebrados do vale do alto rio Tocantins em áreas de usinas hidrelétricas.</article-title><source>Estudos</source><volume>32</volume>: <fpage>57</fpage>-<lpage>101</lpage>.</mixed-citation></ref><ref id="B29"><mixed-citation xmlns:xlink="http://www.w3.org/1999/xlink" xlink:type="simple"><person-group><name name-style="western"><surname>Vitt</surname><given-names>LJ</given-names></name><name name-style="western"><surname>Cadwell</surname><given-names>JP</given-names></name><name name-style="western"><surname>Colli</surname><given-names>GR</given-names></name><name name-style="western"><surname>Garda</surname><given-names>AA</given-names></name><name name-style="western"><surname>Mesquita</surname><given-names>DO</given-names></name><name name-style="western"><surname>França</surname><given-names>FGR</given-names></name><name name-style="western"><surname>Shepard</surname><given-names>DB</given-names></name><name name-style="western"><surname>Costa</surname><given-names>GC</given-names></name><name name-style="western"><surname>Vasconcellos</surname><given-names>MM</given-names></name><name name-style="western"><surname>Silva</surname><given-names>VN</given-names></name></person-group> (<year>2005</year>) <article-title>Uma atualização do guia fotográfico dos répteis e anfíbios da região do Jalapão no Cerrado brasileiro.</article-title><source>Special Publications in Herpetology</source>, <publisher-name>San Noble Oklahoma Museum of Nature History</publisher-name><volume>2</volume>: <fpage>1</fpage>-<lpage>24</lpage>.</mixed-citation></ref><ref id="B30"><mixed-citation xmlns:xlink="http://www.w3.org/1999/xlink" xlink:type="simple"><person-group><name name-style="western"><surname>Werneck</surname><given-names>FP</given-names></name><name name-style="western"><surname>Colli</surname><given-names>GR</given-names></name></person-group> (<year>2006</year>) <article-title>The lizard assemblage from seasonally dry tropical forest enclaves in the Cerrado biome, Brazil, and its association with the pleistocenic arc.</article-title><source>Journal of Biogeography</source><volume>33</volume>: <fpage>1983</fpage>-<lpage>1992</lpage>. doi: <ext-link ext-link-type="uri" xlink:href="http://dx.doi.org/10.1111/j.1365-2699.2006.01553.x" xlink:type="simple">10.1111/j.1365-2699.2006.01553.x</ext-link></mixed-citation></ref><ref id="B11"><mixed-citation xmlns:xlink="http://www.w3.org/1999/xlink" xlink:type="simple"><person-group><name name-style="western"><surname>Guimarães</surname><given-names>TCS</given-names></name><name name-style="western"><surname>Figueiredo</surname><given-names>GB</given-names></name><name name-style="western"><surname>Salmito</surname><given-names>WE</given-names></name></person-group> (<year>2007</year>) <article-title>Geographic distribution: <italic>Tupinambis quadrilineatus</italic>.</article-title><source>Herpetological Review</source><volume>38</volume>(<issue>3</issue>): <fpage>353</fpage>-<lpage>354</lpage>.</mixed-citation></ref><ref id="B23"><mixed-citation xmlns:xlink="http://www.w3.org/1999/xlink" xlink:type="simple"><person-group><name name-style="western"><surname>Recoder</surname><given-names>R</given-names></name><name name-style="western"><surname>Nogueira</surname><given-names>C</given-names></name></person-group> (<year>2007</year>) <article-title>Composição e diversidade de répteis na região sul do Parque Nacional Grande Sertão Veredas, Brasil Central.</article-title><source>Biota Neotropica</source><volume>7</volume>(<issue>3</issue>): <fpage>267</fpage>-<lpage>278</lpage>. doi: <ext-link ext-link-type="uri" xlink:href="http://dx.doi.org/10.1590/S1676-06032007000300029" xlink:type="simple">10.1590/S1676-06032007000300029</ext-link></mixed-citation></ref><ref id="B27"><mixed-citation xmlns:xlink="http://www.w3.org/1999/xlink" xlink:type="simple"><person-group><name name-style="western"><surname>Silveira</surname><given-names>AL</given-names></name></person-group> (<year>2009</year>) <article-title>Reptilia, Squamata, Teiidae, <italic>Tupinambis quadrilineatus</italic>: Distribution extension and geographic distribution map.</article-title><source>Check List</source><volume>5</volume>(<issue>3</issue>): <fpage>442</fpage>-<lpage>445</lpage>.</mixed-citation></ref><ref id="B9"><mixed-citation xmlns:xlink="http://www.w3.org/1999/xlink" xlink:type="simple"><person-group><name name-style="western"><surname>Ferreira</surname><given-names>LV</given-names></name><name name-style="western"><surname>Pereira</surname><given-names>JLG</given-names></name><name name-style="western"><surname>Avila-Pires</surname><given-names>TCS</given-names></name><name name-style="western"><surname>Chaves</surname><given-names>PP</given-names></name><name name-style="western"><surname>Cunha</surname><given-names>DA</given-names></name><name name-style="western"><surname>Furtado</surname><given-names>CS</given-names></name></person-group> (<year>2009</year>) <article-title>Primeira ocorrência de <italic>Tupinambis quadrilineatus</italic> Manzani, Abe, 1997 (Squamata: Teiidae) no bioma Amazônia.</article-title><source>Boletim do Museu Paraense Emílio Goeldi Ciências Naturais</source><volume>4</volume>(<issue>3</issue>): <fpage>355</fpage>-<lpage>361</lpage>.</mixed-citation></ref><ref id="B20"><mixed-citation xmlns:xlink="http://www.w3.org/1999/xlink" xlink:type="simple"><person-group><name name-style="western"><surname>Moreira</surname><given-names>LA</given-names></name><name name-style="western"><surname>Fenolio</surname><given-names>DB</given-names></name><name name-style="western"><surname>Silva</surname><given-names>HLR</given-names></name><name name-style="western"><surname>Silva</surname><given-names>Jr. NJ</given-names></name></person-group> (<year>2009</year>) <article-title>A preliminary list of the Herpetofauna from termite mounds of the cerrado in the Upper Tocantins river valley.</article-title><source>Papéis Avulsos de Zoologia</source><volume>49</volume>(<issue>15</issue>): <fpage>183</fpage>-<lpage>189</lpage>. doi: <ext-link ext-link-type="uri" xlink:href="http://www.scielo.br/scielo.php?pid=S0031-10492009001500001&amp;script=sci_arttext" xlink:type="simple">http://www.scielo.br/scielo.php?pid=S0031-10492009001500001&amp;script=sci_arttext</ext-link></mixed-citation></ref><ref id="B24"><mixed-citation xmlns:xlink="http://www.w3.org/1999/xlink" xlink:type="simple"><person-group><name name-style="western"><surname>Recoder</surname><given-names>RS</given-names></name><name name-style="western"><surname>Junior</surname><given-names>MT</given-names></name><name name-style="western"><surname>Camacho</surname><given-names>A</given-names></name><name name-style="western"><surname>Nunes</surname><given-names>PMS</given-names></name><name name-style="western"><surname>Mott</surname><given-names>T</given-names></name><name name-style="western"><surname>Valdujo</surname><given-names>PH</given-names></name><name name-style="western"><surname>Ghellere</surname><given-names>JM</given-names></name><name name-style="western"><surname>Nogueira</surname><given-names>C</given-names></name><name name-style="western"><surname>Rodrigues</surname><given-names>MT</given-names></name></person-group> (<year>2011</year>) <article-title>Répteis da Estação Ecológica Serra Geral do Tocantins, Brasil Central.</article-title><source>Biota Neotropica</source><volume>11</volume>(<issue>1</issue>): <fpage>263</fpage>-<lpage>282</lpage>. doi: <ext-link ext-link-type="uri" xlink:href="http://dx.doi.org/10.1590/S1676-06032011000100026" xlink:type="simple">10.1590/S1676-06032011000100026</ext-link></mixed-citation></ref><ref id="B16"><mixed-citation xmlns:xlink="http://www.w3.org/1999/xlink" xlink:type="simple"><person-group><name name-style="western"><surname>Manzani</surname><given-names>PR</given-names></name><name name-style="western"><surname>Abe</surname><given-names>A</given-names></name></person-group> (<year>1997</year>) <article-title>A new species of <italic>Tupinambis</italic> Daudin, 1802 (Squamata: Teiidae) from Brazil.</article-title><source>Boletim do Museu Nacional, Nova Série, Zoologia</source><volume>382</volume>: <fpage>1</fpage>-<lpage>10</lpage>.</mixed-citation></ref><ref id="B4"><mixed-citation xmlns:xlink="http://www.w3.org/1999/xlink" xlink:type="simple"><person-group><name name-style="western"><surname>Colli</surname><given-names>GR</given-names></name><name name-style="western"><surname>Péres</surname><given-names>Jr. AK</given-names></name><name name-style="western"><surname>Cunha</surname><given-names>HJ</given-names></name></person-group> (<year>1998</year>) <article-title>A new species of <italic>Tupinambis</italic> (Squamata: Teiidae) from Central Brazil, with an analysis of morphological and genetic variation in the genus.</article-title><source>Herpetologica</source><volume>54</volume>(<issue>4</issue>): <fpage>477</fpage>-<lpage>492</lpage>.</mixed-citation></ref><ref id="B1"><mixed-citation xmlns:xlink="http://www.w3.org/1999/xlink" xlink:type="simple"><person-group><name name-style="western"><surname>Avila-Pires</surname><given-names>TCS</given-names></name></person-group> (<year>1995</year>) <article-title>Lizards of Brazilian Amazonia (Reptilia: Squamata).</article-title><source>Zoologische Verhandelingen</source>, <lpage>706</lpage> pp.</mixed-citation></ref><ref id="B18"><mixed-citation xmlns:xlink="http://www.w3.org/1999/xlink" xlink:type="simple"><person-group><name name-style="western"><surname>Manzani</surname><given-names>PR</given-names></name><name name-style="western"><surname>Abe</surname><given-names>AS</given-names></name></person-group> (<year>2002</year>) <article-title>A new species of <italic>Tupinambis</italic> Daudin, 1803 from southeastern Brazil (Squamata, Teiidae).</article-title><source>Arquivos do Museu Nacional, Rio de Janeiro</source><volume>60</volume>: <fpage>295</fpage>-<lpage>302</lpage>.</mixed-citation></ref><ref id="B12"><mixed-citation xmlns:xlink="http://www.w3.org/1999/xlink" xlink:type="simple"><person-group><name name-style="western"><surname>Harvey</surname><given-names>MB</given-names></name><name name-style="western"><surname>Ugueto</surname><given-names>GN</given-names></name><name name-style="western"><surname>Gutberlet</surname><given-names>RL</given-names></name></person-group> (<year>2012</year>) <article-title>Review of Teiid Morphology with a Revised Taxonomy and Phylogeny of the Teiidae (Lepidosauria: Squamata).</article-title><source>Zootaxa</source><volume>3459</volume>: <fpage>1</fpage>–<lpage>156</lpage>. <ext-link ext-link-type="uri" xlink:href="http://zoobank.org/urn:lsid:zoobank.org:pub:457C2AD0-E5CF-4A41-B6CB-11722700BC5F" xlink:type="simple">urn:lsid:zoobank.org:pub:457C2AD0-E5CF-4A41-B6CB-11722700BC5F</ext-link></mixed-citation></ref><ref id="B5"><mixed-citation xmlns:xlink="http://www.w3.org/1999/xlink" xlink:type="simple"><person-group><name name-style="western"><surname>Cope</surname><given-names>ED</given-names></name></person-group> (<year>1896</year>) <article-title>On the hemipenes of the Sauria.</article-title><source>Proceedings of the Academy of Natural Sciences of Philadelphia</source><volume>48</volume>: <fpage>461</fpage>-<lpage>467</lpage>.</mixed-citation></ref><ref id="B8"><mixed-citation xmlns:xlink="http://www.w3.org/1999/xlink" xlink:type="simple"><person-group><name name-style="western"><surname>Dowling</surname><given-names>HG</given-names></name><name name-style="western"><surname>Duellman</surname><given-names>WE</given-names></name></person-group> (<year>1978</year>) <article-title>Systematic Herpetology: A Synopsis of Families and Higher Categories.</article-title><publisher-name>HISS Publications</publisher-name>, <publisher-loc>New York</publisher-loc>, <lpage>118</lpage> pp.</mixed-citation></ref><ref id="B3"><mixed-citation xmlns:xlink="http://www.w3.org/1999/xlink" xlink:type="simple"><person-group><name name-style="western"><surname>Böhme</surname><given-names>W</given-names></name></person-group> (<year>1988</year>) <article-title>Zur Genitalmorphologie der Sauria: funktionelle und stammesgeschichtliche Aspekte.</article-title><source>Bonner Zoologische Monographien</source><volume>27</volume>: <fpage>1</fpage>-<lpage>176</lpage>.</mixed-citation></ref><ref id="B19"><mixed-citation xmlns:xlink="http://www.w3.org/1999/xlink" xlink:type="simple"><person-group><name name-style="western"><surname>Mesquita</surname><given-names>DO</given-names></name><name name-style="western"><surname>Colli</surname><given-names>GR</given-names></name><name name-style="western"><surname>França</surname><given-names>FGR</given-names></name><name name-style="western"><surname>Vitt</surname><given-names>LJ</given-names></name></person-group> (<year>2006</year>) <article-title>Ecology of a Cerrado lizard assemblage in the Jalapão region of Brazil.</article-title><source>Copeia</source><volume>2006</volume>(<issue>3</issue>): <fpage>460</fpage>-<lpage>471</lpage>. doi: <ext-link ext-link-type="uri" xlink:href="http://dx.doi.org/10.1643/0045-8511(2006)2006[460:EOACLA]2.0.CO;2" xlink:type="simple">10.1643/0045-8511(2006)2006[460:EOACLA]2.0.CO;2</ext-link></mixed-citation></ref><ref id="B7"><mixed-citation xmlns:xlink="http://www.w3.org/1999/xlink" xlink:type="simple"><person-group><name name-style="western"><surname>Dal Vechio</surname><given-names>F</given-names></name><name name-style="western"><surname>Recoder</surname><given-names>R</given-names></name><name name-style="western"><surname>Rodrigues</surname><given-names>MT</given-names></name><name name-style="western"><surname>Zaher</surname><given-names>H</given-names></name></person-group> (<year>2013</year>) <article-title>The herpetofauna of the Estação Ecológica de Uruçuí-Una, state of Piauí, Brazil.</article-title><source>Papéis Avulsos de Zoologia</source><volume>53</volume>(<issue>16</issue>): <fpage>225</fpage>-<lpage>243</lpage>. doi: <ext-link ext-link-type="uri" xlink:href="http://dx.doi.org/10.1590/S0031-10492013001600001" xlink:type="simple">10.1590/S0031-10492013001600001</ext-link></mixed-citation></ref><ref id="B2"><mixed-citation xmlns:xlink="http://www.w3.org/1999/xlink" xlink:type="simple"><person-group><name name-style="western"><surname>Barreto</surname><given-names>L</given-names></name><name name-style="western"><surname>Arzabe</surname><given-names>C</given-names></name><name name-style="western"><surname>Lima</surname><given-names>YCC</given-names></name></person-group> (<year>2007</year>) <article-title>Herpetofauna da região de Balsas.</article-title> In: <person-group><name name-style="western"><surname>Barreto</surname><given-names>L</given-names></name></person-group> (<role>Ed</role>) <issue-title>Cerrado Norte do Brasil.</issue-title><publisher-name>USEB</publisher-name>, <publisher-loc>Pelotas</publisher-loc>, <fpage>221</fpage>-<lpage>229</lpage>.</mixed-citation></ref></ref-list></tp:taxon-treatment>
